# Supplementary material for: Effects of Six Sequential Charged Particle Beams on Behavioral and Cognitive Performance in B6D2F1 Female and Male Mice
Source: Front Physiol. 2020 Aug 28;11:959. doi: 10.3389/fphys.2020.00959 (PMC7485338; doi:10.3389/fphys.2020.00959)
Supplement: Supplementary file 7 [file Table_1.XLSX]

## Sheet: Sheet1
ASV #	Family	Genus	covariate	pvalue	padj
ASV264	Muribaculaceae		Forced Swim Test % Time Immobile	1.38638e-21	7.61121e-19
ASV275	Muribaculaceae	Muribaculum	Forced Swim Test % Time Immobile	1.14236e-12	6.27155e-11
ASV289	Lachnospiraceae		Forced Swim Test % Time Immobile	1.55135e-10	7.09743e-09
ASV315	Muribaculaceae		Forced Swim Test % Time Immobile	3.13049e-16	3.43728e-14
ASV334	Muribaculaceae		Forced Swim Test % Time Immobile	9.41895e-16	7.38715e-14
ASV335	Ruminococcaceae	Intestinimonas	Forced Swim Test % Time Immobile	1.33979e-16	3.241e-14
ASV336	Lachnospiraceae	Lachnospiraceae_NK4A136_group	Forced Swim Test % Time Immobile	1.98702e-16	3.241e-14
ASV359	Lachnospiraceae	Lachnospiraceae_NK4A136_group	Forced Swim Test % Time Immobile	6.20393e-09	2.43283e-07
ASV370	Lachnospiraceae		Forced Swim Test % Time Immobile	9.28527e-12	4.63419e-10
ASV377	Rikenellaceae	Alistipes	Forced Swim Test % Time Immobile	4.39902e-09	1.85774e-07
ASV401	Ruminococcaceae	Ruminiclostridium_9	Forced Swim Test % Time Immobile	2.17405e-14	1.49194e-12
ASV405	Lachnospiraceae		Forced Swim Test % Time Immobile	1.7455e-06	6.38853e-05
ASV407	Lachnospiraceae	Lachnospiraceae_NK4A136_group	Forced Swim Test % Time Immobile	7.74776e-16	7.0892e-14
ASV481	Muribaculaceae		Forced Swim Test % Time Immobile	2.36138e-16	3.241e-14
ASV513	Erysipelotrichaceae		Forced Swim Test % Time Immobile	3.12604e-13	1.90688e-11
ASV308	Muribaculaceae		Novel Object Recognition Test	5.64524e-08	1.34749e-06
ASV315	Muribaculaceae		Novel Object Recognition Test	2.39643e-09	6.57819e-08
ASV323	Prevotellaceae	Prevotellaceae_UCG-001	Novel Object Recognition Test	1.0045e-21	5.5147e-19
ASV325	Desulfovibrionaceae		Novel Object Recognition Test	2.23051e-05	0.000510229
ASV336	Lachnospiraceae	Lachnospiraceae_NK4A136_group	Novel Object Recognition Test	3.56117e-15	3.25847e-13
ASV358	Muribaculaceae		Novel Object Recognition Test	2.61671e-13	1.30598e-11
ASV364	Lachnospiraceae	Lachnospiraceae_NK4A136_group	Novel Object Recognition Test	5.98258e-11	1.82469e-09
ASV369	Prevotellaceae	Prevotellaceae_UCG-001	Novel Object Recognition Test	2.53646e-14	1.74065e-12
ASV370	Lachnospiraceae		Novel Object Recognition Test	1.25796e-11	4.933e-10
ASV374	Lachnospiraceae	Lachnospiraceae_NK4A136_group	Novel Object Recognition Test	2.94634e-16	3.23509e-14
ASV385	Lachnospiraceae	Roseburia	Novel Object Recognition Test	1.68561e-13	9.25398e-12
ASV417	Desulfovibrionaceae	Desulfovibrio	Novel Object Recognition Test	1.95717e-16	2.7068e-14
ASV426	Desulfovibrionaceae	Desulfovibrio	Novel Object Recognition Test	1.12444e-14	8.81884e-13
ASV428	Lachnospiraceae		Novel Object Recognition Test	2.31698e-12	1.06002e-10
ASV436	Lachnospiraceae	Lachnospiraceae_NK4A136_group	Novel Object Recognition Test	2.27822e-10	6.58287e-09
ASV442	Muribaculaceae		Novel Object Recognition Test	1.56483e-11	5.36931e-10
ASV463	Bacteroidaceae	Bacteroides	Novel Object Recognition Test	4.16488e-17	1.14326e-14
ASV472	Prevotellaceae	Prevotellaceae_UCG-001	Novel Object Recognition Test	7.3069e-09	1.91023e-07
ASV479	Muribaculaceae		Novel Object Recognition Test	1.97217e-16	2.7068e-14
ASV483	Ruminococcaceae	Intestinimonas	Novel Object Recognition Test	2.7621e-08	6.89271e-07
ASV496	Rikenellaceae	Rikenellaceae_RC9_gut_group	Novel Object Recognition Test	5.09656e-14	3.1089e-12
ASV513	Erysipelotrichaceae		Novel Object Recognition Test	3.13414e-12	1.32357e-10
ASV563	Muribaculaceae		Novel Object Recognition Test	2.70773e-11	8.74436e-10
ASV657	Muribaculaceae		Novel Object Recognition Test	1.46105e-11	5.34746e-10
ASV315	Muribaculaceae		Open Field Time Spent in Center	5.31804e-10	1.9464e-08
ASV336	Lachnospiraceae	Lachnospiraceae_NK4A136_group	Open Field Time Spent in Center	1.95067e-14	2.54382e-12
ASV370	Lachnospiraceae		Open Field Time Spent in Center	1.1047e-11	5.05399e-10
ASV374	Lachnospiraceae	Lachnospiraceae_NK4A136_group	Open Field Time Spent in Center	2.04467e-12	1.40316e-10
ASV383	Erysipelotrichaceae		Open Field Time Spent in Center	2.50591e-12	1.5286e-10
ASV411	Prevotellaceae	Prevotellaceae_NK3B31_group	Open Field Time Spent in Center	4.36969e-15	2.39896e-12
ASV425	Muribaculaceae		Open Field Time Spent in Center	4.17713e-12	2.08477e-10
ASV428	Lachnospiraceae		Open Field Time Spent in Center	2.72884e-10	1.0701e-08
ASV463	Bacteroidaceae	Bacteroides	Open Field Time Spent in Center	1.55538e-14	2.54382e-12
ASV472	Prevotellaceae	Prevotellaceae_UCG-001	Open Field Time Spent in Center	1.71713e-14	2.54382e-12
ASV488	Lactobacillaceae	Lactobacillus	Open Field Time Spent in Center	3.75899e-13	2.94812e-11
ASV496	Rikenellaceae	Rikenellaceae_RC9_gut_group	Open Field Time Spent in Center	2.32858e-13	2.13065e-11
ASV544	Muribaculaceae		Open Field Time Spent in Center	1.70627e-11	7.20571e-10
ASV569	Muribaculaceae		Open Field Time Spent in Center	2.31677e-14	2.54382e-12
ASV642	Rikenellaceae	Rikenella	Open Field Time Spent in Center	3.76741e-12	2.06831e-10
ASV232	Muribaculaceae		Passive Avoidance Learning Test	3.84963e-10	1.40896e-08
ASV302	Muribaculaceae		Passive Avoidance Learning Test	1.08614e-16	5.96289e-14
ASV315	Muribaculaceae		Passive Avoidance Learning Test	3.09488e-14	2.2218e-12
ASV336	Lachnospiraceae	Lachnospiraceae_NK4A136_group	Passive Avoidance Learning Test	1.92737e-15	2.64531e-13
ASV358	Muribaculaceae		Passive Avoidance Learning Test	4.7769e-14	2.91391e-12
ASV364	Lachnospiraceae	Lachnospiraceae_NK4A136_group	Passive Avoidance Learning Test	4.4164e-13	1.88988e-11
ASV374	Lachnospiraceae	Lachnospiraceae_NK4A136_group	Passive Avoidance Learning Test	3.23759e-14	2.2218e-12
ASV380	Rikenellaceae	Rikenellaceae_RC9_gut_group	Passive Avoidance Learning Test	9.35678e-16	1.71229e-13
ASV456	Lachnospiraceae		Passive Avoidance Learning Test	8.52959e-16	1.71229e-13
ASV460	Rikenellaceae	Rikenella	Passive Avoidance Learning Test	1.75085e-14	1.60203e-12
ASV476	Lachnospiraceae		Passive Avoidance Learning Test	5.66748e-15	6.22289e-13
ASV487	Helicobacteraceae	Helicobacter	Passive Avoidance Learning Test	6.49023e-14	3.23921e-12
ASV506	Rikenellaceae	Alistipes	Passive Avoidance Learning Test	5.48575e-14	3.01168e-12
ASV510	Lactobacillaceae	Lactobacillus	Passive Avoidance Learning Test	1.87473e-07	6.43266e-06
ASV537	Lachnospiraceae	Roseburia	Passive Avoidance Learning Test	1.63826e-11	6.42431e-10
ASV643	Muribaculaceae		Passive Avoidance Learning Test	4.47513e-13	1.88988e-11
ASV274	Bifidobacteriaceae	Bifidobacterium	Passive Avoidance Latency to Cross	3.33652e-08	1.52368e-06
ASV291	Prevotellaceae	Prevotellaceae_UCG-001	Passive Avoidance Latency to Cross	1.57397e-21	8.62537e-19
ASV302	Muribaculaceae		Passive Avoidance Latency to Cross	2.68247e-18	4.89998e-16
ASV330	Lachnospiraceae	Lachnospiraceae_NK4A136_group	Passive Avoidance Latency to Cross	5.6202e-18	7.69967e-16
ASV364	Lachnospiraceae	Lachnospiraceae_NK4A136_group	Passive Avoidance Latency to Cross	1.0038e-14	7.85833e-13
ASV376	Erysipelotrichaceae	Faecalibaculum	Passive Avoidance Latency to Cross	2.06876e-17	2.26736e-15
ASV387	Lactobacillaceae	Lactobacillus	Passive Avoidance Latency to Cross	1.59313e-10	8.73034e-09
ASV437	Tannerellaceae	Parabacteroides	Passive Avoidance Latency to Cross	3.24379e-19	8.88799e-17
ASV456	Lachnospiraceae		Passive Avoidance Latency to Cross	5.87041e-16	5.36164e-14
ASV461	Lachnospiraceae	Lachnospiraceae_NK4A136_group	Passive Avoidance Latency to Cross	1.23731e-12	8.4756e-11
ASV511	Muribaculaceae		Passive Avoidance Latency to Cross	1.28976e-09	6.42536e-08
ASV537	Lachnospiraceae	Roseburia	Passive Avoidance Latency to Cross	2.06772e-12	1.25901e-10
ASV296	Erysipelotrichaceae	Dubosiella	Open Field Total Time in Center	5.87034e-16	8.05704e-14
ASV298	Prevotellaceae	Prevotellaceae_NK3B31_group	Open Field Total Time in Center	1.03691e-14	9.48777e-13
ASV302	Muribaculaceae		Open Field Total Time in Center	8.55713e-17	1.56595e-14
ASV313	Lachnospiraceae		Open Field Total Time in Center	4.07758e-11	1.72199e-09
ASV316	Muribaculaceae		Open Field Total Time in Center	8.14678e-24	4.47258e-21
ASV336	Lachnospiraceae	Lachnospiraceae_NK4A136_group	Open Field Total Time in Center	2.38834e-09	7.28444e-08
ASV350	Lachnospiraceae		Open Field Total Time in Center	1.07152e-10	3.46038e-09
ASV358	Muribaculaceae		Open Field Total Time in Center	2.48184e-11	1.23866e-09
ASV417	Desulfovibrionaceae	Desulfovibrio	Open Field Total Time in Center	1.13815e-15	1.24969e-13
ASV425	Muribaculaceae		Open Field Total Time in Center	1.31082e-11	7.19642e-10
ASV426	Desulfovibrionaceae	Desulfovibrio	Open Field Total Time in Center	3.60393e-18	9.89279e-16
ASV436	Lachnospiraceae	Lachnospiraceae_NK4A136_group	Open Field Total Time in Center	3.48868e-11	1.59607e-09
ASV449	Lachnospiraceae		Open Field Total Time in Center	4.66175e-11	1.75446e-09
ASV455	Bacteroidaceae	Bacteroides	Open Field Total Time in Center	1.97027e-12	1.20187e-10
ASV461	Lachnospiraceae	Lachnospiraceae_NK4A136_group	Open Field Total Time in Center	3.01282e-08	8.70547e-07
ASV472	Prevotellaceae	Prevotellaceae_UCG-001	Open Field Total Time in Center	1.51926e-13	1.19153e-11
ASV521	Muribaculaceae		Open Field Total Time in Center	4.7936e-11	1.75446e-09
ASV529	Muribaculaceae		Open Field Total Time in Center	6.56344e-11	2.25208e-09
ASV569	Muribaculaceae		Open Field Total Time in Center	9.84175e-13	6.7539e-11
